# Supplementary material for: Tissue-specific changes in endophytic bacterial and fungal communities of two pine species associated with pine wilt disease
Source: Front Microbiol. 2026 Jun 15;17:1864084. doi: 10.3389/fmicb.2026.1864084 (PMC13311027; doi:10.3389/fmicb.2026.1864084)
Supplement: Supplementary file 7 [file Table_1.XLSX]

## Sheet: DatasetOverview
Kingdom	Samples	ASV	Genus	ReadsMin	ReadsMedian	ReadsMax	GoodsCoverageMin	GoodsCoverageMedian	GoodsCoverageMax
16S	36	11632	1099	54648	67579.5	108171	1	1	1
ITS	36	1243	286	43232	86405	116080	1	1	1

## Sheet: CoverageSummary
Kingdom	Condition	Species	Tissue	N	MedianGoodsCoverage	MinGoodsCoverage	MaxGoodsCoverage
16S	Healthy	RedPine	Needle	3	1	1	1
16S	Healthy	RedPine	Stem	3	1	1	1
16S	Healthy	RedPine	Root	3	1	1	1
16S	Healthy	BlackPine	Needle	3	1	1	1
16S	Healthy	BlackPine	Stem	3	1	1	1
16S	Healthy	BlackPine	Root	3	1	1	1
16S	Diseased	RedPine	Needle	3	1	1	1
16S	Diseased	RedPine	Stem	3	1	1	1
16S	Diseased	RedPine	Root	3	1	1	1
16S	Diseased	BlackPine	Needle	3	1	1	1
16S	Diseased	BlackPine	Stem	3	1	1	1
16S	Diseased	BlackPine	Root	3	1	1	1
ITS	Healthy	RedPine	Needle	3	1	1	1
ITS	Healthy	RedPine	Stem	3	1	1	1
ITS	Healthy	RedPine	Root	3	1	1	1
ITS	Healthy	BlackPine	Needle	3	1	1	1
ITS	Healthy	BlackPine	Stem	3	1	1	1
ITS	Healthy	BlackPine	Root	3	1	1	1
ITS	Diseased	RedPine	Needle	3	1	1	1
ITS	Diseased	RedPine	Stem	3	1	1	1
ITS	Diseased	RedPine	Root	3	1	1	1
ITS	Diseased	BlackPine	Needle	3	1	1	1
ITS	Diseased	BlackPine	Stem	3	1	1	1
ITS	Diseased	BlackPine	Root	3	1	1	1

## Sheet: ReadTrackSummary
Kingdom	InputMin	InputMedian	InputMax	NonchimMin	NonchimMedian	NonchimMax	MedianRetention
16S	62020	76830	123738	54648	67604.5	108171	92.21
ITS	45741	87720.5	120592	43232	86405	116080	96.6756

## Sheet: ReadTrack_16S
SampleID	Input	Filtered	Denoised	Nonchim	PercentFiltered	PercentNonchim
BX_1_CSg	88127	84777	84311	61180	96.2	69.42
BX_1_CSs	76299	73206	72965	61775	95.95	80.96
BX_1_CSy	86617	83164	79553	60564	96.01	69.92
BX_1_HSg	82006	79015	78714	54648	96.35	66.64
BX_1_HSs	80718	74302	73235	70328	92.05	87.13
BX_1_HSy	91682	87465	85411	61918	95.4	67.54
BX_2_CSg	83621	80548	79855	62248	96.33	74.44
BX_2_CSs	86695	83291	83121	75649	96.07	87.26
BX_2_CSy	69977	67289	66934	66134	96.16	94.51
BX_2_HSg	77361	74302	73955	69026	96.05	89.23
BX_2_HSs	90058	87035	84078	58397	96.64	64.84
BX_2_HSy	123738	118105	100515	88320	95.45	71.38
BX_3_CSg	75490	72705	72349	69753	96.31	92.4
BX_3_CSs	71814	68708	68618	67782	95.67	94.39
BX_3_CSy	74168	70943	70611	69993	95.65	94.37
BX_3_HSg	89692	86103	84261	61267	96	68.31
BX_3_HSs	92305	88716	83709	67427	96.11	73.05
BX_3_HSy	120580	115682	100258	86357	95.94	71.62
JK_1_CSg	111591	106409	106256	106172	95.36	95.14
JK_1_CSs	68261	65319	65269	65261	95.69	95.61
JK_1_CSy	65593	62786	62731	62685	95.72	95.57
JK_1_HSg	64683	62125	61855	61742	96.05	95.45
JK_1_HSs	63740	61105	60987	60928	95.87	95.59
JK_1_HSy	75417	72638	72596	72280	96.32	95.84
JK_2_CSg	87084	79981	78523	76316	91.84	87.63
JK_2_CSs	113289	108304	108221	108171	95.6	95.48
JK_2_CSy	69799	67082	66975	66940	96.11	95.9
JK_2_HSg	80421	74302	74138	74000	92.39	92.02
JK_2_HSs	75890	72760	72349	69553	95.88	91.65
JK_2_HSy	70371	68108	68005	68003	96.78	96.63
JK_3_CSg	79670	76411	75625	69343	95.91	87.04
JK_3_CSs	75735	72796	72514	71785	96.12	94.78
JK_3_CSy	62675	60126	60073	60070	95.93	95.84
JK_3_HSg	76155	73240	73069	70684	96.17	92.82
JK_3_HSs	66566	64114	64037	63994	96.32	96.14
JK_3_HSy	62020	59567	59551	59551	96.04	96.02

## Sheet: ReadTrack_ITS
SampleID	Input	Filtered	Denoised	Nonchim
BX_1_CSg	88631	87264	87249	87217
BX_1_CSs	65664	64889	64861	63441
BX_1_CSy	103457	101701	101468	98042
BX_1_HSg	45741	44969	44915	43232
BX_1_HSs	71775	69947	69931	69421
BX_1_HSy	118257	116088	115850	113647
BX_2_CSg	86354	84442	84442	84442
BX_2_CSs	91343	89894	89892	89892
BX_2_CSy	120592	118673	118529	116080
BX_2_HSg	66545	65617	65431	65431
BX_2_HSs	57770	56525	56437	55014
BX_2_HSy	96012	92926	92916	92747
BX_3_CSg	93971	92283	92255	92255
BX_3_CSs	86810	85708	85593	85593
BX_3_CSy	116596	110468	110050	108196
BX_3_HSg	79357	78298	78293	78139
BX_3_HSs	64345	62936	62878	62084
BX_3_HSy	109169	106991	106795	105693
JK_1_CSg	69681	68207	68198	68198
JK_1_CSs	95710	94435	94286	94286
JK_1_CSy	103219	99597	99479	99338
JK_1_HSg	66222	65100	64944	64828
JK_1_HSs	80241	79292	79274	75607
JK_1_HSy	98310	96306	96092	96073
JK_2_CSg	99501	97601	97360	97056
JK_2_CSs	86177	85065	84938	82303
JK_2_CSy	64865	63565	63496	63493
JK_2_HSg	74811	73035	73018	70333
JK_2_HSs	82187	79586	79418	79418
JK_2_HSy	98326	95440	95145	95013
JK_3_CSg	99665	98062	97557	97557
JK_3_CSs	94251	92524	92436	90688
JK_3_CSy	90253	89063	88574	88567
JK_3_HSg	70738	69034	68932	68916
JK_3_HSs	94772	91889	91889	91274
JK_3_HSy	80317	77682	77565	77160
