# Supplementary material for: Tissue-specific changes in endophytic bacterial and fungal communities of two pine species associated with pine wilt disease
Source: Front Microbiol. 2026 Jun 15;17:1864084. doi: 10.3389/fmicb.2026.1864084 (PMC13311027; doi:10.3389/fmicb.2026.1864084)
Supplement: Supplementary file 8 [file Table_2.XLSX]

## Sheet: 16S_Summary
Condition	Species	Tissue	Replicates	Median_Observed_ASV	Median_Shannon	Median_Top_Genus_Proportion
Healthy	RedPine	Needle	3	41	0.175826	0.975795
Healthy	RedPine	Stem	3	69	0.352536	0.953199
Healthy	RedPine	Root	3	215	1.65131	0.651121
Healthy	BlackPine	Needle	3	21	0.112146	0.984802
Healthy	BlackPine	Stem	3	70	0.940043	0.850397
Healthy	BlackPine	Root	3	96	0.442962	0.934958
Diseased	RedPine	Needle	3	266	2.55156	0.523167
Diseased	RedPine	Stem	3	43	1.18998	0.53322
Diseased	RedPine	Root	3	90	1.50975	0.444841
Diseased	BlackPine	Needle	3	3788	6.77228	0.0827427
Diseased	BlackPine	Stem	3	583	3.88448	0.230064
Diseased	BlackPine	Root	3	56	1.59373	0.888413

## Sheet: ITS_Summary
Condition	Species	Tissue	Replicates	Median_Observed_ASV	Median_Shannon	Median_Top_Genus_Proportion
Healthy	RedPine	Needle	3	34	2.42063	0.457015
Healthy	RedPine	Stem	3	60	2.95541	0.487143
Healthy	RedPine	Root	3	26	1.29097	0.637539
Healthy	BlackPine	Needle	3	97	3.28275	0.198756
Healthy	BlackPine	Stem	3	47	2.55751	0.22439
Healthy	BlackPine	Root	3	33	2.04359	0.494818
Diseased	RedPine	Needle	3	125	2.1198	0.298362
Diseased	RedPine	Stem	3	14	0.675967	0.813449
Diseased	RedPine	Root	3	7	0.204396	0.95843
Diseased	BlackPine	Needle	3	163	2.66866	0.296797
Diseased	BlackPine	Stem	3	28	1.71051	0.411281
Diseased	BlackPine	Root	3	30	1.27696	0.470603

## Sheet: 16S_Wilcoxon
Kingdom	Tissue	Metric	HealthyMedian	DiseasedMedian	HealthyMean	DiseasedMean	PValue
16S	Needle	ObservedASV	24.5	416	27.5	1528.67	0.0021645
16S	Needle	Shannon	0.14685	3.40725	0.149966	4.2287	0.0021645
16S	Needle	TopGenusProp	0.981025	0.368622	0.980737	0.333994	0.0021645
16S	Stem	ObservedASV	69.5	173.5	76.6667	310.667	0.818182
16S	Stem	Shannon	0.368519	2.41873	0.532686	2.61511	0.0021645
16S	Stem	TopGenusProp	0.950305	0.324098	0.915717	0.413306	0.00865801
16S	Root	ObservedASV	170	73	229.667	94.6667	0.309524
16S	Root	Shannon	0.899364	1.55174	1.35158	1.66627	0.393939
16S	Root	TopGenusProp	0.885069	0.512801	0.78914	0.605493	0.132035

## Sheet: ITS_Wilcoxon
Kingdom	Tissue	Metric	HealthyMedian	DiseasedMedian	HealthyMean	DiseasedMean	PValue
ITS	Needle	ObservedASV	53	144	61.5	136.667	0.025974
ITS	Needle	Shannon	2.87127	2.39423	2.73533	2.41359	0.484848
ITS	Needle	TopGenusProp	0.288518	0.297579	0.345701	0.328824	0.937229
ITS	Stem	ObservedASV	53.5	27.5	56.6667	22.8333	0.0021645
ITS	Stem	Shannon	2.94651	1.30824	2.84895	1.22217	0.004329
ITS	Stem	TopGenusProp	0.436999	0.759657	0.445109	0.67502	0.24026
ITS	Root	ObservedASV	29.5	12.5	29.8333	16	0.179654
ITS	Root	Shannon	1.8741	0.746828	1.71257	0.807253	0.0649351
ITS	Root	TopGenusProp	0.504412	0.764071	0.525474	0.73223	0.393939

## Sheet: 16S_RankModel
Kingdom	Tissue	Metric	Term	Df	SumSq	MeanSq	FValue	PValue
16S	Needle	ObservedASV	Condition	1	108	108	64.8	4.17577e-05
16S	Needle	ObservedASV	Species	1	0.333333	0.333333	0.2	0.666581
16S	Needle	ObservedASV	Condition:Species	1	21.3333	21.3333	12.8	0.00721228
16S	Needle	ObservedASV	Residuals	8	13.3333	1.66667	NA	NA
16S	Needle	Shannon	Condition	1	108	108	64.8	4.17577e-05
16S	Needle	Shannon	Species	1	0.333333	0.333333	0.2	0.666581
16S	Needle	Shannon	Condition:Species	1	21.3333	21.3333	12.8	0.00721228
16S	Needle	Shannon	Residuals	8	13.3333	1.66667	NA	NA
16S	Needle	TopGenusProp	Condition	1	108	108	64.8	4.17577e-05
16S	Needle	TopGenusProp	Species	1	0.333333	0.333333	0.2	0.666581
16S	Needle	TopGenusProp	Condition:Species	1	21.3333	21.3333	12.8	0.00721228
16S	Needle	TopGenusProp	Residuals	8	13.3333	1.66667	NA	NA
16S	Stem	ObservedASV	Condition	1	1.33333	1.33333	0.285714	0.607511
16S	Stem	ObservedASV	Species	1	48	48	10.2857	0.0124779
16S	Stem	ObservedASV	Condition:Species	1	56.3333	56.3333	12.0714	0.00838838
16S	Stem	ObservedASV	Residuals	8	37.3333	4.66667	NA	NA
16S	Stem	Shannon	Condition	1	108	108	43.2	0.000174289
16S	Stem	Shannon	Species	1	12	12	4.8	0.0598379
16S	Stem	Shannon	Condition:Species	1	3	3	1.2	0.305201
16S	Stem	Shannon	Residuals	8	20	2.5	NA	NA
16S	Stem	TopGenusProp	Condition	1	85.3333	85.3333	20.48	0.00193586
16S	Stem	TopGenusProp	Species	1	21.3333	21.3333	5.12	0.053493
16S	Stem	TopGenusProp	Condition:Species	1	3	3	0.72	0.420806
16S	Stem	TopGenusProp	Residuals	8	33.3333	4.16667	NA	NA
16S	Root	ObservedASV	Condition	1	16.3333	16.3333	1.60656	0.240624
16S	Root	ObservedASV	Species	1	12	12	1.18033	0.308937
16S	Root	ObservedASV	Condition:Species	1	33.3333	33.3333	3.27869	0.107773
16S	Root	ObservedASV	Residuals	8	81.3333	10.1667	NA	NA
16S	Root	Shannon	Condition	1	12	12	1.35849	0.277372
16S	Root	Shannon	Species	1	33.3333	33.3333	3.77358	0.0879961
16S	Root	Shannon	Condition:Species	1	27	27	3.0566	0.118536
16S	Root	Shannon	Residuals	8	70.6667	8.83333	NA	NA
16S	Root	TopGenusProp	Condition	1	33.3333	33.3333	5.55556	0.0461723
16S	Root	TopGenusProp	Species	1	56.3333	56.3333	9.38889	0.0154852
16S	Root	TopGenusProp	Condition:Species	1	5.33333	5.33333	0.888889	0.373375
16S	Root	TopGenusProp	Residuals	8	48	6	NA	NA

## Sheet: ITS_RankModel
Kingdom	Tissue	Metric	Term	Df	SumSq	MeanSq	FValue	PValue
ITS	Needle	ObservedASV	Condition	1	65.3333	65.3333	10.5946	0.011615
ITS	Needle	ObservedASV	Species	1	12	12	1.94595	0.200535
ITS	Needle	ObservedASV	Condition:Species	1	16.3333	16.3333	2.64865	0.142289
ITS	Needle	ObservedASV	Residuals	8	49.3333	6.16667	NA	NA
ITS	Needle	Shannon	Condition	1	8.33333	8.33333	0.980392	0.351101
ITS	Needle	Shannon	Species	1	33.3333	33.3333	3.92157	0.0830108
ITS	Needle	Shannon	Condition:Species	1	33.3333	33.3333	3.92157	0.0830108
ITS	Needle	Shannon	Residuals	8	68	8.5	NA	NA
ITS	Needle	TopGenusProp	Condition	1	0.333333	0.333333	0.0350877	0.856076
ITS	Needle	TopGenusProp	Species	1	33.3333	33.3333	3.50877	0.0979284
ITS	Needle	TopGenusProp	Condition:Species	1	33.3333	33.3333	3.50877	0.0979284
ITS	Needle	TopGenusProp	Residuals	8	76	9.5	NA	NA
ITS	Stem	ObservedASV	Condition	1	108	108	27	0.000826275
ITS	Stem	ObservedASV	Species	1	1.97215e-29	1.97215e-29	4.93038e-30	1
ITS	Stem	ObservedASV	Condition:Species	1	3	3	0.75	0.411694
ITS	Stem	ObservedASV	Residuals	8	32	4	NA	NA
ITS	Stem	Shannon	Condition	1	96.3333	96.3333	32.1111	0.000472218
ITS	Stem	Shannon	Species	1	1.33333	1.33333	0.444444	0.523742
ITS	Stem	Shannon	Condition:Species	1	21.3333	21.3333	7.11111	0.0285092
ITS	Stem	Shannon	Residuals	8	24	3	NA	NA
ITS	Stem	TopGenusProp	Condition	1	21.3333	21.3333	2.06452	0.188696
ITS	Stem	TopGenusProp	Species	1	27	27	2.6129	0.14466
ITS	Stem	TopGenusProp	Condition:Species	1	12	12	1.16129	0.312617
ITS	Stem	TopGenusProp	Residuals	8	82.6667	10.3333	NA	NA
ITS	Root	ObservedASV	Condition	1	27	27	3.0566	0.118536
ITS	Root	ObservedASV	Species	1	33.3333	33.3333	3.77358	0.0879961
ITS	Root	ObservedASV	Condition:Species	1	12	12	1.35849	0.277372
ITS	Root	ObservedASV	Residuals	8	70.6667	8.83333	NA	NA
ITS	Root	Shannon	Condition	1	48	48	6.54545	0.0337304
ITS	Root	Shannon	Species	1	33.3333	33.3333	4.54545	0.0655877
ITS	Root	Shannon	Condition:Species	1	3	3	0.409091	0.54031
ITS	Root	Shannon	Residuals	8	58.6667	7.33333	NA	NA
ITS	Root	TopGenusProp	Condition	1	12	12	1.28571	0.289672
ITS	Root	TopGenusProp	Species	1	48	48	5.14286	0.0530734
ITS	Root	TopGenusProp	Condition:Species	1	8.33333	8.33333	0.892857	0.372364
ITS	Root	TopGenusProp	Residuals	8	74.6667	9.33333	NA	NA
