# Supplementary material for: Tissue-specific changes in endophytic bacterial and fungal communities of two pine species associated with pine wilt disease
Source: Front Microbiol. 2026 Jun 15;17:1864084. doi: 10.3389/fmicb.2026.1864084 (PMC13311027; doi:10.3389/fmicb.2026.1864084)
Supplement: Supplementary file 9 [file Table_3.XLSX]

## Sheet: 16S_Beta
Tissue	PERMANOVA_R2	PERMANOVA_F	PERMANOVA_P	Dispersion_P	MeanDistance_Healthy	MeanDistance_Diseased
Needle	0.332797	7.52355	0.001	5.14052e-06	0.00989066	0.528519
Stem	0.363233	6.57319	0.001	5.65093e-06	0.0666232	0.533476
Root	0.356776	6.66264	0.001	0.00223497	0.188848	0.568525

## Sheet: ITS_Beta
Tissue	PERMANOVA_R2	PERMANOVA_F	PERMANOVA_P	Dispersion_P	MeanDistance_Healthy	MeanDistance_Diseased
Needle	0.165826	2.30687	0.007	0.978818	0.543407	0.541169
Stem	0.315664	7.94985	0.001	0.290743	0.542479	0.394499
Root	0.212324	2.90248	0.001	0.108492	0.604992	0.427391

## Sheet: SpeciesTerms
Tissue	Condition_R2	Species_R2	Interaction_R2	Condition_P	Species_P	Interaction_P	Kingdom
Needle	0.332797	0.1568	0.156531	0.001	0.017	0.017	16S
Stem	0.363233	0.0796195	0.115069	0.001	0.112	0.061	16S
Root	0.356776	0.106045	0.10879	0.001	0.084	0.065	16S
Needle	0.165826	0.130071	0.129033	0.007	0.029	0.034	ITS
Stem	0.315664	0.196741	0.169939	0.001	0.002	0.003	ITS
Root	0.212324	0.12344	0.0790154	0.001	0.063	0.358	ITS

## Sheet: WithinSpecies
Species	Term	Df	SumOfSqs	R2	F	Pr(>F)	Kingdom
RedPine	Condition	1	1.02348	0.261143	8.11271	0.001	16S
RedPine	Tissue	2	0.709673	0.181075	2.81265	0.007	16S
RedPine	Condition:Tissue	2	0.67219	0.171511	2.66409	0.008	16S
RedPine	Residual	12	1.51389	0.386272	NA	NA	16S
RedPine	Total	17	3.91923	1	NA	NA	16S
BlackPine	Condition	1	1.99445	0.367465	10.8523	0.001	16S
BlackPine	Tissue	2	0.610357	0.112454	1.66054	0.081	16S
BlackPine	Condition:Tissue	2	0.617405	0.113753	1.67972	0.085	16S
BlackPine	Residual	12	2.20539	0.406328	NA	NA	16S
BlackPine	Total	17	5.4276	1	NA	NA	16S
RedPine	Condition	1	1.19772	0.163767	4.57202	0.001	ITS
RedPine	Tissue	2	1.50817	0.206217	2.87855	0.002	ITS
RedPine	Condition:Tissue	2	1.46403	0.200181	2.79431	0.001	ITS
RedPine	Residual	12	3.1436	0.429834	NA	NA	ITS
RedPine	Total	17	7.31353	1	NA	NA	ITS
BlackPine	Condition	1	0.724134	0.103951	2.60576	0.011	ITS
BlackPine	Tissue	2	1.61674	0.232086	2.90887	0.001	ITS
BlackPine	Condition:Tissue	2	1.29045	0.185248	2.32181	0.002	ITS
BlackPine	Residual	12	3.33477	0.478715	NA	NA	ITS
BlackPine	Total	17	6.9661	1	NA	NA	ITS
