# Supplementary material for: Tissue-specific changes in endophytic bacterial and fungal communities of two pine species associated with pine wilt disease
Source: Front Microbiol. 2026 Jun 15;17:1864084. doi: 10.3389/fmicb.2026.1864084 (PMC13311027; doi:10.3389/fmicb.2026.1864084)
Supplement: Supplementary file 10 [file Table_4.XLSX]

## Sheet: 16S_Diff
Tissue	Direction	DisplayTaxon	Phylum	LogFoldChange	QValue
Needle	Diseased	Sphingomonas	Proteobacteria	6.10356	2.09794e-13
Needle	Diseased	Massilia	Proteobacteria	4.76376	6.19683e-06
Needle	Diseased	Amnibacterium	Actinobacteriota	4.12436	0
Needle	Diseased	Labrys	Proteobacteria	4.11011	0
Needle	Healthy	Achromobacter	Proteobacteria	-2.71929	0.00265432
Needle	Healthy	Pseudomonas	Proteobacteria	-2.3959	0.00355264
Needle	Healthy	Leifsonia	Actinobacteriota	-1.69101	0.000472102
Needle	Healthy	Azomonas	Proteobacteria	-0.961024	0
Root	Diseased	Robbsia	Proteobacteria	3.86438	0
Root	Diseased	Family_Burkholderiaceae	Proteobacteria	2.62618	0
Root	Diseased	Pantoea	Proteobacteria	2.16913	0
Root	Diseased	Family_Rhodanobacteraceae	Proteobacteria	1.57198	0
Root	Healthy	Bacillus	Firmicutes	-2.62046	0
Root	Healthy	Brevundimonas	Proteobacteria	-2.29872	0
Root	Healthy	Weissella	Firmicutes	-2.2927	0
Root	Healthy	Paenibacillus	Firmicutes	-2.02396	0
Stem	Diseased	Massilia	Proteobacteria	1.88039	0
Stem	Diseased	Novosphingobium	Proteobacteria	1.80097	0
Stem	Diseased	Unclassified	NA	1.67115	0
Stem	Diseased	Family_Comamonadaceae	Proteobacteria	1.52031	0
Stem	Healthy	Leifsonia	Actinobacteriota	-3.18186	0.00508478
Stem	Healthy	Branchiibius	Actinobacteriota	-2.90345	0
Stem	Healthy	Family_Nitriliruptoraceae	Actinobacteriota	-2.49349	0
Stem	Healthy	Achromobacter	Proteobacteria	-2.45351	1.4494e-07

## Sheet: ITS_Diff
Tissue	Direction	DisplayTaxon	Phylum	LogFoldChange	QValue
Needle	Diseased	Family_Botryosphaeriaceae	Ascomycota	4.36137	0
Needle	Diseased	Catenulostroma	Ascomycota	4.24095	0
Needle	Diseased	Order_Chaetothyriales	Ascomycota	3.73794	0
Needle	Diseased	Constantinomyces	Ascomycota	3.45759	0
Needle	Healthy	Enterocarpus	Ascomycota	-6.19341	0
Needle	Healthy	Pleurotus	Basidiomycota	-5.88854	0
Needle	Healthy	Cephalotrichum	Ascomycota	-5.48062	0
Needle	Healthy	Pseudallescheria	Ascomycota	-4.76708	0
Root	Diseased	Yamadazyma	Ascomycota	8.83549	4.07197e-05
Root	Diseased	Family_Botryosphaeriaceae	Ascomycota	6.19841	0
Root	Diseased	Nakazawaea	Ascomycota	4.35863	0.0240464
Root	Diseased	Fungi_gen_Incertae_sedis	Fungi_phy_Incertae_sedis	2.9553	0.0446871
Root	Healthy	Apiotrichum	Basidiomycota	-1.87658	0
Root	Healthy	Thermomyces	Ascomycota	-1.59228	0
Root	Healthy	Cyberlindnera	Ascomycota	-0.859151	0
Root	Healthy	Pseudorhypophila	Ascomycota	-0.799786	0
Stem	Diseased	Yamadazyma	Ascomycota	10.3244	0
Stem	Diseased	Ogataea	Ascomycota	8.69693	0
Stem	Diseased	Nakazawaea	Ascomycota	6.96457	0
Stem	Diseased	Cyberlindnera	Ascomycota	6.243	0.00198977
Stem	Healthy	Fusarium	Ascomycota	-3.78794	0
Stem	Healthy	Papiliotrema	Basidiomycota	-2.60832	0
Stem	Healthy	Apiotrichum	Basidiomycota	-2.51022	0
Stem	Healthy	Meyerozyma	Ascomycota	-2.45853	0
