# Supplementary material for: Tissue-specific changes in endophytic bacterial and fungal communities of two pine species associated with pine wilt disease
Source: Front Microbiol. 2026 Jun 15;17:1864084. doi: 10.3389/fmicb.2026.1864084 (PMC13311027; doi:10.3389/fmicb.2026.1864084)
Supplement: Supplementary file 11 [file Table_5.XLSX]

## Sheet: SharedUnique
Kingdom	Scope	Level	Region	Count
16S	All	ASV	Needle_only	8001
16S	All	ASV	Stem_only	1722
16S	All	ASV	Root_only	1420
16S	All	ASV	Needle_Stem_only	166
16S	All	ASV	Needle_Root_only	74
16S	All	ASV	Stem_Root_only	145
16S	All	ASV	Needle_Stem_Root	104
16S	All	Genus	Needle_only	352
16S	All	Genus	Stem_only	116
16S	All	Genus	Root_only	121
16S	All	Genus	Needle_Stem_only	108
16S	All	Genus	Needle_Root_only	101
16S	All	Genus	Stem_Root_only	87
16S	All	Genus	Needle_Stem_Root	214
16S	Healthy	ASV	Needle_only	101
16S	Healthy	ASV	Stem_only	318
16S	Healthy	ASV	Root_only	1201
16S	Healthy	ASV	Needle_Stem_only	11
16S	Healthy	ASV	Needle_Root_only	12
16S	Healthy	ASV	Stem_Root_only	39
16S	Healthy	ASV	Needle_Stem_Root	20
16S	Healthy	Genus	Needle_only	11
16S	Healthy	Genus	Stem_only	73
16S	Healthy	Genus	Root_only	306
16S	Healthy	Genus	Needle_Stem_only	7
16S	Healthy	Genus	Needle_Root_only	24
16S	Healthy	Genus	Stem_Root_only	98
16S	Healthy	Genus	Needle_Stem_Root	45
16S	Diseased	ASV	Needle_only	7993
16S	Diseased	ASV	Stem_only	1528
16S	Diseased	ASV	Root_only	383
16S	Diseased	ASV	Needle_Stem_only	179
16S	Diseased	ASV	Needle_Root_only	36
16S	Diseased	ASV	Stem_Root_only	46
16S	Diseased	ASV	Needle_Stem_Root	54
16S	Diseased	Genus	Needle_only	470
16S	Diseased	Genus	Stem_only	147
16S	Diseased	Genus	Root_only	9
16S	Diseased	Genus	Needle_Stem_only	154
16S	Diseased	Genus	Needle_Root_only	36
16S	Diseased	Genus	Stem_Root_only	18
16S	Diseased	Genus	Needle_Stem_Root	109
ITS	All	ASV	Needle_only	739
ITS	All	ASV	Stem_only	256
ITS	All	ASV	Root_only	158
ITS	All	ASV	Needle_Stem_only	44
ITS	All	ASV	Needle_Root_only	5
ITS	All	ASV	Stem_Root_only	30
ITS	All	ASV	Needle_Stem_Root	11
ITS	All	Genus	Needle_only	147
ITS	All	Genus	Stem_only	36
ITS	All	Genus	Root_only	21
ITS	All	Genus	Needle_Stem_only	32
ITS	All	Genus	Needle_Root_only	8
ITS	All	Genus	Stem_Root_only	16
ITS	All	Genus	Needle_Stem_Root	26
ITS	Healthy	ASV	Needle_only	254
ITS	Healthy	ASV	Stem_only	207
ITS	Healthy	ASV	Root_only	108
ITS	Healthy	ASV	Needle_Stem_only	27
ITS	Healthy	ASV	Needle_Root_only	3
ITS	Healthy	ASV	Stem_Root_only	28
ITS	Healthy	ASV	Needle_Stem_Root	6
ITS	Healthy	Genus	Needle_only	45
ITS	Healthy	Genus	Stem_only	44
ITS	Healthy	Genus	Root_only	20
ITS	Healthy	Genus	Needle_Stem_only	21
ITS	Healthy	Genus	Needle_Root_only	7
ITS	Healthy	Genus	Stem_Root_only	19
ITS	Healthy	Genus	Needle_Stem_Root	14
ITS	Diseased	ASV	Needle_only	549
ITS	Diseased	ASV	Stem_only	76
ITS	Diseased	ASV	Root_only	61
ITS	Diseased	ASV	Needle_Stem_only	9
ITS	Diseased	ASV	Needle_Root_only	3
ITS	Diseased	ASV	Stem_Root_only	10
ITS	Diseased	ASV	Needle_Stem_Root	3
ITS	Diseased	Genus	Needle_only	154
ITS	Diseased	Genus	Stem_only	14
ITS	Diseased	Genus	Root_only	8
ITS	Diseased	Genus	Needle_Stem_only	13
ITS	Diseased	Genus	Needle_Root_only	7
ITS	Diseased	Genus	Stem_Root_only	9
ITS	Diseased	Genus	Needle_Stem_Root	6
