# Supplementary material for: Tissue-specific changes in endophytic bacterial and fungal communities of two pine species associated with pine wilt disease
Source: Front Microbiol. 2026 Jun 15;17:1864084. doi: 10.3389/fmicb.2026.1864084 (PMC13311027; doi:10.3389/fmicb.2026.1864084)
Supplement: Supplementary file 12 [file Table_6.XLSX]

## Sheet: 16S_Phylum
Group6	Taxon	MeanRelAbundance
Needle_Healthy	Acidobacteriota	5.84575e-05
Needle_Healthy	Actinobacteriota	0.00429839
Needle_Healthy	Bacteroidota	0.000169662
Needle_Healthy	Bdellovibrionota	0.000102658
Needle_Healthy	Chloroflexi	0.000135952
Needle_Healthy	Firmicutes	0.000615922
Needle_Healthy	Gemmatimonadota	1.74204e-05
Needle_Healthy	Myxococcota	4.90232e-06
Needle_Healthy	Others	4.9801e-06
Needle_Healthy	Proteobacteria	0.994592
Needle_Healthy	Verrucomicrobiota	0
Needle_Diseased	Acidobacteriota	0.0249077
Needle_Diseased	Actinobacteriota	0.192629
Needle_Diseased	Bacteroidota	0.0131363
Needle_Diseased	Bdellovibrionota	0.00426831
Needle_Diseased	Chloroflexi	0.0121333
Needle_Diseased	Firmicutes	0.0483276
Needle_Diseased	Gemmatimonadota	0.00495985
Needle_Diseased	Myxococcota	0.00454904
Needle_Diseased	Others	0.0113708
Needle_Diseased	Proteobacteria	0.680264
Needle_Diseased	Verrucomicrobiota	0.00345428
Stem_Healthy	Acidobacteriota	0.000540841
Stem_Healthy	Actinobacteriota	0.00823921
Stem_Healthy	Bacteroidota	0.00192742
Stem_Healthy	Bdellovibrionota	2.08451e-05
Stem_Healthy	Chloroflexi	0.00020672
Stem_Healthy	Firmicutes	0.0046041
Stem_Healthy	Gemmatimonadota	0.000477255
Stem_Healthy	Myxococcota	0.000257263
Stem_Healthy	Others	0.000535835
Stem_Healthy	Proteobacteria	0.98309
Stem_Healthy	Verrucomicrobiota	0.000100635
Stem_Diseased	Acidobacteriota	0.00235434
Stem_Diseased	Actinobacteriota	0.0289252
Stem_Diseased	Bacteroidota	0.0241136
Stem_Diseased	Bdellovibrionota	0.00077425
Stem_Diseased	Chloroflexi	4.91773e-06
Stem_Diseased	Firmicutes	0.170388
Stem_Diseased	Gemmatimonadota	1.65899e-05
Stem_Diseased	Myxococcota	0.0024461
Stem_Diseased	Others	0.00241963
Stem_Diseased	Proteobacteria	0.768533
Stem_Diseased	Verrucomicrobiota	2.47253e-05
Root_Healthy	Acidobacteriota	0.000244706
Root_Healthy	Actinobacteriota	0.0221521
Root_Healthy	Bacteroidota	0.0106257
Root_Healthy	Bdellovibrionota	0.000860001
Root_Healthy	Chloroflexi	0.00010632
Root_Healthy	Firmicutes	0.0383024
Root_Healthy	Gemmatimonadota	0.00102432
Root_Healthy	Myxococcota	0.00162969
Root_Healthy	Others	0.00212263
Root_Healthy	Proteobacteria	0.922556
Root_Healthy	Verrucomicrobiota	0.000375868
Root_Diseased	Acidobacteriota	0.00773009
Root_Diseased	Actinobacteriota	0.000943184
Root_Diseased	Bacteroidota	0.000136906
Root_Diseased	Bdellovibrionota	3.58408e-05
Root_Diseased	Chloroflexi	1.67257e-05
Root_Diseased	Firmicutes	0.0267348
Root_Diseased	Gemmatimonadota	1.43363e-05
Root_Diseased	Myxococcota	1.67257e-05
Root_Diseased	Others	0.000110142
Root_Diseased	Proteobacteria	0.964247
Root_Diseased	Verrucomicrobiota	1.43363e-05

## Sheet: 16S_Genus
Group6	Taxon	MeanRelAbundance
Needle_Healthy	Achromobacter	0.980737
Needle_Healthy	Burkholderia-Caballeronia-Paraburkholderia	0.000240374
Needle_Healthy	Curtobacterium	0.000178188
Needle_Healthy	Dyella	7.7126e-05
Needle_Healthy	Erwinia	0.000121999
Needle_Healthy	Family_Erwiniaceae	4.08854e-05
Needle_Healthy	Lactococcus	0.000113187
Needle_Healthy	Massilia	0.000102405
Needle_Healthy	Others	0.00840125
Needle_Healthy	Pseudomonas	0.00950703
Needle_Healthy	Pseudoxanthomonas	4.99058e-05
Needle_Healthy	Robbsia	1.39936e-05
Needle_Healthy	Sphingomonas	0.00041673
Needle_Diseased	Achromobacter	0.272561
Needle_Diseased	Burkholderia-Caballeronia-Paraburkholderia	0.0124934
Needle_Diseased	Curtobacterium	0.0665598
Needle_Diseased	Dyella	0.0002897
Needle_Diseased	Erwinia	0.000454293
Needle_Diseased	Family_Erwiniaceae	0.00329833
Needle_Diseased	Lactococcus	0.000509589
Needle_Diseased	Massilia	0.032439
Needle_Diseased	Others	0.482628
Needle_Diseased	Pseudomonas	0.00330894
Needle_Diseased	Pseudoxanthomonas	0.000418871
Needle_Diseased	Robbsia	0.00702172
Needle_Diseased	Sphingomonas	0.118018
Stem_Healthy	Achromobacter	0.915717
Stem_Healthy	Burkholderia-Caballeronia-Paraburkholderia	0.00788031
Stem_Healthy	Curtobacterium	0.000744904
Stem_Healthy	Dyella	0.00347468
Stem_Healthy	Erwinia	0.0231459
Stem_Healthy	Family_Erwiniaceae	0.00502105
Stem_Healthy	Lactococcus	0.000104202
Stem_Healthy	Massilia	0.000120186
Stem_Healthy	Others	0.0272939
Stem_Healthy	Pseudomonas	0.0102108
Stem_Healthy	Pseudoxanthomonas	0.00552528
Stem_Healthy	Robbsia	0.000190963
Stem_Healthy	Sphingomonas	0.000570668
Stem_Diseased	Achromobacter	0.196012
Stem_Diseased	Burkholderia-Caballeronia-Paraburkholderia	0.00100103
Stem_Diseased	Curtobacterium	0.00475749
Stem_Diseased	Dyella	0.00792894
Stem_Diseased	Erwinia	0.184982
Stem_Diseased	Family_Erwiniaceae	0.000946755
Stem_Diseased	Lactococcus	0.0348948
Stem_Diseased	Massilia	0.0154938
Stem_Diseased	Others	0.324089
Stem_Diseased	Pseudomonas	0.00773129
Stem_Diseased	Pseudoxanthomonas	0.151195
Stem_Diseased	Robbsia	0.0481368
Stem_Diseased	Sphingomonas	0.0228303
Root_Healthy	Achromobacter	0.78914
Root_Healthy	Burkholderia-Caballeronia-Paraburkholderia	0.0112498
Root_Healthy	Curtobacterium	8.07651e-05
Root_Healthy	Dyella	0.00218416
Root_Healthy	Erwinia	0.00160217
Root_Healthy	Family_Erwiniaceae	0.0173953
Root_Healthy	Lactococcus	2.83488e-05
Root_Healthy	Massilia	0.000431519
Root_Healthy	Others	0.157035
Root_Healthy	Pseudomonas	0.0142426
Root_Healthy	Pseudoxanthomonas	0.00578649
Root_Healthy	Robbsia	0
Root_Healthy	Sphingomonas	0.000823477
Root_Diseased	Achromobacter	0.0915337
Root_Diseased	Burkholderia-Caballeronia-Paraburkholderia	0.301617
Root_Diseased	Curtobacterium	0
Root_Diseased	Dyella	0.1981
Root_Diseased	Erwinia	0.0289707
Root_Diseased	Family_Erwiniaceae	0.159948
Root_Diseased	Lactococcus	0.0160636
Root_Diseased	Massilia	7.1887e-05
Root_Diseased	Others	0.150969
Root_Diseased	Pseudomonas	0.00384633
Root_Diseased	Pseudoxanthomonas	0.0214264
Root_Diseased	Robbsia	0.0158397
Root_Diseased	Sphingomonas	0.0116145

## Sheet: ITS_Phylum
Group6	Taxon	MeanRelAbundance
Needle_Healthy	Ascomycota	0.746605
Needle_Healthy	Basidiomycota	0.174041
Needle_Healthy	Chytridiomycota	0.00229177
Needle_Healthy	Fungi_phy_Incertae_sedis	0
Needle_Healthy	Glomeromycota	0
Needle_Healthy	Mortierellomycota	0.00362018
Needle_Healthy	Mucoromycota	0.000414809
Needle_Healthy	Unclassified	0.0730273
Needle_Diseased	Ascomycota	0.891555
Needle_Diseased	Basidiomycota	0.100548
Needle_Diseased	Chytridiomycota	0.000580688
Needle_Diseased	Fungi_phy_Incertae_sedis	0.000309588
Needle_Diseased	Glomeromycota	0
Needle_Diseased	Mortierellomycota	0
Needle_Diseased	Mucoromycota	0
Needle_Diseased	Unclassified	0.00700738
Stem_Healthy	Ascomycota	0.428833
Stem_Healthy	Basidiomycota	0.507741
Stem_Healthy	Chytridiomycota	0.00238619
Stem_Healthy	Fungi_phy_Incertae_sedis	0.00035571
Stem_Healthy	Glomeromycota	0.00231355
Stem_Healthy	Mortierellomycota	0.0107982
Stem_Healthy	Mucoromycota	0
Stem_Healthy	Unclassified	0.0475724
Stem_Diseased	Ascomycota	0.960598
Stem_Diseased	Basidiomycota	0.0390442
Stem_Diseased	Chytridiomycota	0
Stem_Diseased	Fungi_phy_Incertae_sedis	0
Stem_Diseased	Glomeromycota	0
Stem_Diseased	Mortierellomycota	0
Stem_Diseased	Mucoromycota	1.51477e-05
Stem_Diseased	Unclassified	0.000342337
Root_Healthy	Ascomycota	0.751228
Root_Healthy	Basidiomycota	0.237156
Root_Healthy	Chytridiomycota	0
Root_Healthy	Fungi_phy_Incertae_sedis	0.000105086
Root_Healthy	Glomeromycota	0
Root_Healthy	Mortierellomycota	0
Root_Healthy	Mucoromycota	0.00197294
Root_Healthy	Unclassified	0.00953786
Root_Diseased	Ascomycota	0.999267
Root_Diseased	Basidiomycota	0.000348654
Root_Diseased	Chytridiomycota	0
Root_Diseased	Fungi_phy_Incertae_sedis	0.000264486
Root_Diseased	Glomeromycota	0
Root_Diseased	Mortierellomycota	0
Root_Diseased	Mucoromycota	0
Root_Diseased	Unclassified	0.000119445

## Sheet: ITS_Genus
Group6	Taxon	MeanRelAbundance
Needle_Healthy	Alternaria	0.0656824
Needle_Healthy	Cyberlindnera	0
Needle_Healthy	Family_Botryosphaeriaceae	0.00134949
Needle_Healthy	Hannaella	0
Needle_Healthy	Hyphoderma	0
Needle_Healthy	Kuraishia	0
Needle_Healthy	Leucosporidium	0
Needle_Healthy	Nakazawaea	0
Needle_Healthy	Ogataea	0
Needle_Healthy	Others	0.745339
Needle_Healthy	Phylum_Ascomycota	0.114602
Needle_Healthy	Unclassified	0.0730273
Needle_Healthy	Yamadazyma	0
Needle_Diseased	Alternaria	0.0913042
Needle_Diseased	Cyberlindnera	0
Needle_Diseased	Family_Botryosphaeriaceae	0.239153
Needle_Diseased	Hannaella	0.000144799
Needle_Diseased	Hyphoderma	0
Needle_Diseased	Kuraishia	0
Needle_Diseased	Leucosporidium	0
Needle_Diseased	Nakazawaea	2.93306e-06
Needle_Diseased	Ogataea	0
Needle_Diseased	Others	0.626989
Needle_Diseased	Phylum_Ascomycota	0.0353496
Needle_Diseased	Unclassified	0.00700738
Needle_Diseased	Yamadazyma	4.83955e-05
Stem_Healthy	Alternaria	0.03777
Stem_Healthy	Cyberlindnera	0.0129738
Stem_Healthy	Family_Botryosphaeriaceae	0.0417821
Stem_Healthy	Hannaella	0.232692
Stem_Healthy	Hyphoderma	0.142465
Stem_Healthy	Kuraishia	0.0392868
Stem_Healthy	Leucosporidium	0
Stem_Healthy	Nakazawaea	0.000478351
Stem_Healthy	Ogataea	3.74745e-05
Stem_Healthy	Others	0.390128
Stem_Healthy	Phylum_Ascomycota	0.0437125
Stem_Healthy	Unclassified	0.0475724
Stem_Healthy	Yamadazyma	0.0111015
Stem_Diseased	Alternaria	0
Stem_Diseased	Cyberlindnera	0.0467059
Stem_Diseased	Family_Botryosphaeriaceae	1.20041e-05
Stem_Diseased	Hannaella	0.000432683
Stem_Diseased	Hyphoderma	0
Stem_Diseased	Kuraishia	0.0373568
Stem_Diseased	Leucosporidium	0
Stem_Diseased	Nakazawaea	0.0294569
Stem_Diseased	Ogataea	0.223183
Stem_Diseased	Others	0.0752474
Stem_Diseased	Phylum_Ascomycota	0.0404825
Stem_Diseased	Unclassified	0.000342337
Stem_Diseased	Yamadazyma	0.54678
Root_Healthy	Alternaria	0.108421
Root_Healthy	Cyberlindnera	0.0513534
Root_Healthy	Family_Botryosphaeriaceae	0.00101572
Root_Healthy	Hannaella	0.0117097
Root_Healthy	Hyphoderma	4.83681e-06
Root_Healthy	Kuraishia	0.060666
Root_Healthy	Leucosporidium	0.163484
Root_Healthy	Nakazawaea	0.0213408
Root_Healthy	Ogataea	0.134704
Root_Healthy	Others	0.358139
Root_Healthy	Phylum_Ascomycota	0.052239
Root_Healthy	Unclassified	0.00953786
Root_Healthy	Yamadazyma	0.0273841
Root_Diseased	Alternaria	0.0011134
Root_Diseased	Cyberlindnera	0.0597584
Root_Diseased	Family_Botryosphaeriaceae	0.172795
Root_Diseased	Hannaella	0
Root_Diseased	Hyphoderma	0
Root_Diseased	Kuraishia	0.0235342
Root_Diseased	Leucosporidium	0
Root_Diseased	Nakazawaea	0.148157
Root_Diseased	Ogataea	0.00615779
Root_Diseased	Others	0.0146217
Root_Diseased	Phylum_Ascomycota	0.0347795
Root_Diseased	Unclassified	0.000119445
Root_Diseased	Yamadazyma	0.538963
